# Supplementary material for: High viral abundance as a consequence of low viral decay in the Baltic Sea redoxcline
Source: PLoS One. 2017 Jun 8;12(6):e0178467. doi: 10.1371/journal.pone.0178467 (PMC5464540; doi:10.1371/journal.pone.0178467)
Supplement: S1 File — Abundances were determined every 5 h after start of the incubations (t0). (XLS) [file pone.0178467.s003.xls]

## Sheet: Abundances
Sampling location	Depth zone	Experimental approach	Duplicate	Prokaryotic abundance									Viral abundance
				t0	t1	t2	t3	t4	t5	t6	t7	t8	t0	t1	t2	t3	t4	t5	t6	t7	t8
Gotland Deep	Oxic Zone	Undiluted incubation	A	n.d.	192979	205533	224108	215212	206474	211584	364624	245557	n.d.	1.22734e+07	1.24718e+07	1.27874e+07	1.19613e+07	1.07212e+07	1.2837e+07	1.22028e+07	12128540
Gotland Deep	Oxic Zone	Undiluted incubation	B	167491	199603	190636	191790	206845	205404	261752	224198	214856	1.16231e+07	1.12268e+07	1.15752e+07	1.38531e+07	1.19928e+07	1.20608e+07	8.64695e+06	1.11603e+07	1.11667e+07
Gotland Deep	Oxic Zone	Virus dilution approach	A	176893	207735	213755	221002	206398	238833	233325	243502	238672	1.83983e+06	2.18946e+06	2.00835e+06	2.04676e+06	1.69251e+06	1.92147e+06	1.70285e+06	1.85494e+06	1.70814e+06
Gotland Deep	Oxic Zone	Virus dilution approach	B	189345	174826	200351	198321	208128	208567	227702	237037	239077	2.05022e+06	2.0469e+06	1.80669e+06	1.92742e+06	1.79905e+06	1.61415e+06	1.79637e+06	1.71686e+06	1.80406e+06
Gotland Deep	Transition Zone	Undiluted incubation	A	907159	955477	n.d.	959332	970024	995000	1.06335e+06	1.11171e+06	1.10377e+06	1.08622e+07	9.37631e+06	n.d.	1.06704e+07	8.50031e+06	1.08179e+07	1.06009e+07	1.06328e+07	9.9266e+06
Gotland Deep	Transition Zone	Undiluted incubation	B	872899	844491	913862	872106	917430	952983	924815	1.00445e+06	1.04087e+06	1.02935e+07	1.13677e+07	1.10285e+07	1.03135e+07	1.28799e+07	1.03855e+07	1.03669e+07	1.02058e+07	9.47404e+06
Gotland Deep	Transition Zone	Virus dilution approach	A	904959	1.02349e+06	1.02999e+06	1.02909e+06	1.06384e+06	1.06988e+06	1.0519e+06	1.10075e+06	1.00375e+06	2.31744e+06	2.162e+06	1.83111e+06	1.98926e+06	1.92706e+06	1.63612e+06	1.61347e+06	1.90102e+06	1.83562e+06
Gotland Deep	Transition Zone	Virus dilution approach	B	844402	792831	804499	844766	858141	835362	822351	883712	911083	2.27727e+06	1.93743e+06	1.65259e+06	1.62037e+06	1.52859e+06	1.53542e+06	1.55602e+06	1.67214e+06	1.65305e+06
Gotland Deep	Anoxic Zone	Undiluted incubation	A	1.15988e+06	1.2168e+06	1.21294e+06	1.20181e+06	1.25081e+06	1.26512e+06	1.29534e+06	1.27611e+06	1.36038e+06	1.0148e+07	1.05139e+07	1.00417e+07	1.0197e+07	9.67216e+06	9.8183e+06	1.0319e+07	1.05822e+07	1.02939e+07
Gotland Deep	Anoxic Zone	Undiluted incubation	B	1.10007e+06	1.15007e+06	1.19462e+06	1.19254e+06	1.27096e+06	1.25966e+06	1.22338e+06	1.21695e+06	1.15007e+06	9.84726e+06	9.80429e+06	9.53871e+06	9.76656e+06	1.08725e+07	1.11516e+07	9.74362e+06	9.92682e+06	9.80429e+06
Gotland Deep	Anoxic Zone	Virus dilution approach	A	1.07108e+06	1.11031e+06	1167822	1.14068e+06	1.12291e+06	1.19338e+06	1.18851e+06	1.18747e+06	1.20413e+06	1.66832e+06	1.38527e+06	1.81322e+06	1.64857e+06	1.91286e+06	1.83474e+06	1.58516e+06	1.80235e+06	1.7619e+06
Gotland Deep	Anoxic Zone	Virus dilution approach	B	1.0985e+06	1.2206e+06	1.11559e+06	1.14941e+06	1.15473e+06	1.12728e+06	1.195e+06	1.13708e+06	1.23153e+06	1.65566e+06	1.68061e+06	1.23069e+06	1.17317e+06	1.25812e+06	1.27503e+06	1.40116e+06	1.22303e+06	1.20934e+06
Landsort Deep 1	Suboxic Zone	Undiluted incubation	A	837894	857497	773981	818016	778719	835965	740736	782590	745599	2.23761e+07	2.17453e+07	2.47138e+07	2.19372e+07	2.42538e+07	2.36786e+07	2.12119e+07	2.24808e+07	2.31524e+07
Landsort Deep 1	Suboxic Zone	Undiluted incubation	B	1.13347e+06	1.27094e+06	1.2434e+06	1.16412e+06	1.26037e+06	1.202e+06	1.17851e+06	1.23596e+06	1.16988e+06	2.2665e+07	2.24542e+07	2.44482e+07	2.39946e+07	2.18227e+07	2.21886e+07	2.39259e+07	2.44703e+07	2.37119e+07
Landsort Deep 1	Suboxic Zone	Virus dilution approach	A	713686	693468	697311	697510	730507	731205	728811	754062	752717	6.45604e+06	3.84436e+06	3.64593e+06	3.31526e+06	3.34222e+06	3.17451e+06	3.00903e+06	2.81624e+06	2.60371e+06
Landsort Deep 1	Suboxic Zone	Virus dilution approach	B	1.29256e+06	1.36302e+06	1.29196e+06	1.29907e+06	1.34757e+06	1.33988e+06	1.3411e+06	1.34051e+06	1.35629e+06	4.43803e+06	6.05792e+06	4.07774e+06	3.76119e+06	3.41001e+06	3.55181e+06	3.18088e+06	2.74478e+06	2.906e+06
Landsort Deep 1	Transition Zone	Undiluted incubation	A	1.17363e+06	1.14816e+06	1.31012e+06	1.30247e+06	1.18969e+06	1.24726e+06	1.23165e+06	1.14082e+06	1.21062e+06	2.49054e+07	1.99183e+07	2.61049e+07	2.71259e+07	2.30537e+07	2.46251e+07	2.42199e+07	2.42393e+07	2.50731e+07
Landsort Deep 1	Transition Zone	Undiluted incubation	B	808076	719458	818999	798188	765478	788900	771633	827667	838541	2.40878e+07	2.72425e+07	2.67714e+07	3.43987e+07	2.5471e+07	2.79799e+07	2.55653e+07	2.72038e+07	2.50139e+07
Landsort Deep 1	Transition Zone	Virus dilution approach	A	1.23969e+06	1.21689e+06	1.2766e+06	1.30258e+06	1.24717e+06	1.25182e+06	1.2562e+06	1.23803e+06	1.31379e+06	5.16936e+06	5.12658e+06	4.71908e+06	4.30858e+06	3.62881e+06	3.79187e+06	3.72908e+06	2.79366e+06	3.83744e+06
Landsort Deep 1	Transition Zone	Virus dilution approach	B	702555	788501	735156	799979	754930	744400	756719	779090	777621	5.76832e+06	5.43197e+06	4.42216e+06	4.50963e+06	4.32469e+06	3.92694e+06	4.03072e+06	3.69679e+06	3.83888e+06
Landsort Deep 1	Anoxic Zone	Undiluted incubation	A	1.2054e+06	1.09427e+06	1.16026e+06	1.28514e+06	1.21099e+06	1.2796e+06	1.23088e+06	1.28619e+06	1.29388e+06	2.33191e+07	2.19078e+07	2.46078e+07	2.59332e+07	2.2375e+07	2.35906e+07	2.37895e+07	2.42784e+07	2.42381e+07
Landsort Deep 1	Anoxic Zone	Undiluted incubation	B	1.08034e+06	1.10211e+06	1.23606e+06	1.22585e+06	1.30083e+06	1.27217e+06	1.29317e+06	1.28299e+06	1.35941e+06	2.45463e+07	2.43429e+07	2.57543e+07	2.59658e+07	2.66474e+07	2.63888e+07	2.53604e+07	2.28858e+07	2.70685e+07
Landsort Deep 1	Anoxic Zone	Virus dilution approach	A	1.65621e+06	1.60124e+06	1.69996e+06	1.65329e+06	1.75476e+06	1.73269e+06	1.82204e+06	1.74278e+06	1.86247e+06	4.91454e+06	3.93055e+06	4.61101e+06	3.92678e+06	4.34185e+06	4.68713e+06	4.59857e+06	3.76116e+06	4.70151e+06
Landsort Deep 1	Anoxic Zone	Virus dilution approach	B	1.74542e+06	1.71174e+06	1.74975e+06	1.86982e+06	1.8241e+06	1.90193e+06	1.87088e+06	1.80851e+06	1.96275e+06	5.86995e+06	5.41759e+06	4.7636e+06	5.12306e+06	5.09321e+06	5.07899e+06	5.1257e+06	4.7044e+06	5.593e+06
Landsort Deep 2	Transition Zone	Undiluted incubation	A	572041	532575	552521	596830	618918	594248	610898	619772	560738	2.64129e+07	2.54846e+07	2.53115e+07	2.5623e+07	2.92898e+07	2.74693e+07	2.72283e+07	2.79392e+07	2.8907e+07
Landsort Deep 2	Transition Zone	Undiluted incubation	B	662519	664898	582972	683239	613558	576370	692624	690351	585397	2.36245e+07	2.4582e+07	2.33601e+07	2.53847e+07	2.62139e+07	2.81108e+07	2.74692e+07	2.70952e+07	2.57117e+07
Landsort Deep 2	Transition Zone	Virus dilution approach	A	640993	641019	622544	636462	604335	615503	659170	659572	677649	5.93195e+06	4.95404e+06	4.74822e+06	3.56131e+06	3.28569e+06	3.09548e+06	3.40746e+06	3.19678e+06	3.15015e+06
Landsort Deep 2	Transition Zone	Virus dilution approach	B	647525	626204	635027	675714	620070	628136	655542	662306	654752	5.84054e+06	4.62458e+06	3.99817e+06	3.62208e+06	3.39322e+06	3.22225e+06	3.29371e+06	3.035e+06	2.9239e+06
Landsort Deep 2	Anoxic Zone 1	Undiluted incubation	A	1.09118e+06	1.10403e+06	1.10339e+06	1.11211e+06	1.10165e+06	1.10284e+06	1.13372e+06	1.12392e+06	1.15095e+06	2.24646e+07	2.43115e+07	2.2788e+07	2.30558e+07	2.17038e+07	22949159	2.28535e+07	2.16703e+07	2.21234e+07
Landsort Deep 2	Anoxic Zone 1	Undiluted incubation	B	1.06781e+06	1.073e+06	1.06627e+06	1.10938e+06	1.09557e+06	1.01415e+06	1.02827e+06	1.13423e+06	1.11835e+06	2.33525e+07	2.40033e+07	2.41643e+07	2.379e+07	2.44974e+07	2.28643e+07	2.22766e+07	2.44193e+07	2.42356e+07
Landsort Deep 2	Anoxic Zone 1	Virus dilution approach	A	1.0173e+06	1.05538e+06	1.07011e+06	1.08986e+06	1.03328e+06	1.03253e+06	1.08873e+06	1.11575e+06	1.10224e+06	5.68218e+06	4.95243e+06	4.74778e+06	4.52776e+06	4.5288e+06	4.24172e+06	3.91619e+06	4.6384e+06	4.16301e+06
Landsort Deep 2	Anoxic Zone 1	Virus dilution approach	B	1.11296e+06	1.10713e+06	1.12008e+06	1.07828e+06	1.09102e+06	1.13322e+06	1.1396e+06	1.12417e+06	1.12494e+06	5.8179e+06	4.90252e+06	4.68038e+06	4.35367e+06	4.49152e+06	4.51546e+06	3.88267e+06	4.20656e+06	4.225e+06
Landsort Deep 2	Anoxic Zone 2	Undiluted incubation	A	1.19083e+06	1.1755e+06	1.24667e+06	1.26128e+06	1.43291e+06	1.41065e+06	1.2862e+06	994924	1.41755e+06	2.50541e+07	2.37538e+07	2.4034e+07	2.61031e+07	25155851	2.35287e+07	2.34901e+07	n.d.	2.55991e+07
Landsort Deep 2	Anoxic Zone 2	Undiluted incubation	B	1.29902e+06	1.2692e+06	1.21538e+06	1.386e+06	1.3301e+06	1.38987e+06	1.32631e+06	1.09727e+06	1.51092e+06	2.48434e+07	2.42746e+07	2.42261e+07	2.58068e+07	2.43825e+07	2.45892e+07	2.49982e+07	n.d.	2.44242e+07
Landsort Deep 2	Anoxic Zone 2	Virus dilution approach	A	1.23316e+06	1.29377e+06	1.30418e+06	1.29735e+06	1.33289e+06	1.32534e+06	1.36588e+06	1.02658e+06	1.39679e+06	5.81637e+06	4.76933e+06	4.84995e+06	4.33214e+06	4.68211e+06	4.57988e+06	4.33937e+06	n.d.	4.46249e+06
Landsort Deep 2	Anoxic Zone 2	Virus dilution approach	B	1.33424e+06	1.32142e+06	1.39332e+06	1.42758e+06	1.44568e+06	1.42736e+06	1.44173e+06	1.02068e+06	541897	4.81485e+06	5.11869e+06	5.00816e+06	5.01114e+06	4.99288e+06	4.56736e+06	4.70483e+06	n.d.	5.96761e+06
Abundances are given as average of 3 technical replicates of flowcytometric measurements
n.d. - abundance was not determined
